# Supplementary material for: Regional outbreak of community-associated methicillin-resistant Staphylococcus aureus ST834 in Japanese children
Source: BMC Infect Dis. 2019 Jan 9;19:35. doi: 10.1186/s12879-018-3646-z (PMC6327381; doi:10.1186/s12879-018-3646-z)
Supplement: Supplementary file 1 — Table S1. Patient clinical information and molecular epidemiological analysis of MRSA strains a Saitama5 was found by routine nasal screening culture before scheduled orthopedic surgery. b Single-locus variant of ST834 MRSA. c SCCmec, staphylococcal cassette chromosome mec. d 100% identity with the reference sequences, but length > 60%. e VirulenceFinder 5.1 could not detect sel in Saitama4, but sel was detected by whole genome alignment. f OXA, oxacillin; FOX, cefoxitin; ERY, erythromycin; GEN, gentamicin. g QRDR, quinolone resistance-determining region. (XLSX 13 kb) [file 12879_2018_3646_MOESM1_ESM.xlsx]

## Sheet: Table 1
Table 1 Clinical information of the patients and molecular epidemiological analysis of the MRSA strains
Clinical information							Molecular types, toxin genes and antimicrobial resistance with responsible genes
Case/Strain	Age	Sex	Diagnosis	Isolated year	Sample type		Sequence type	spa type	SCCmecc	Toxin genes by PCR	Toxin genes by VirulenceFinder	Resistant antimicrobialsf	Resistant genes by ResFinder	Amino acid substitutions in QRDRg
														parC (Wild type: S80, E84)	gyrA (Wild type: S84, E88)
Saitama1	8	M	Osteomyelitis, intramuscular abscess, bacteremia	2011	Blood		834	t9624	IVc	-	hlb, hlgA, hlgB, hlgC, lukE, lukD	OXA, FOX, ERY	mecA, blaZ, msr(A)	Wild type	Wild type
Saitama2	3	F	Purulent lymphadenitis	2011	Pus		834	t9624	IVc	tst, sec	tst, secd, seld, hlb, hlgA, hlgB, hlgC, lukE, lukD	OXA, FOX, ERY	mecA, blaZ, msr(A)	Wild type	Wild type
Saitama4	7	F	Purulent lymphadenitis	2012	Pus		834	t1379	IVc	tst, sec	tst, secd, sele, hlbd, hlgA, hlgB, hlgC, lukE, lukD	OXA, FOX, ERY	mecA, blaZ, msr(A)	Wild type	Wild type
Saitama5	11	M	Nasal carriera	2012	Nasal swab		2578b	t9624	IVc	tst, sec	tst, secd, seld, hlb, hlgA, hlgB, hlgC, lukE, lukD	OXA, FOX, ERY	mecA, blaZ, msr(A)	Wild type	Wild type
Saitama8	13	F	Purulent lymphadenitis	2012	Pus		834	t1379	IVc	tst, sec	tst, secd, sel, hlb, hlgA, hlgB, hlgC, lukE, lukD	OXA, FOX, ERY	mecA	Wild type	Wild type
Saitama9	3	M	Purulent lymphadenitis	2012	Pus		1558b	t9624	IVc	tst, sec	tstd, sec, sel, hlb, hlgA, hlgB, hlgC, lukE, lukD	OXA, FOX, ERY	mecA, blaZ, msr(A)	Wild type	Wild type
Saitama10	4	M	Purulent lymphadenitis, cellulitis	2013	Pus		834	t9624	IVc	tst, sec	tst, sec, sel, hlb, hlgA, hlgB, hlgC, lukE, lukD	OXA, FOX, ERY	mecA, blaZ, msr(A)	Wild type	Wild type
Saitama11	10	M	Purulent lymphadenitis	2013	Pus		1566b	t9624	IVc	tst, sec	tst, secd, seld, hlb, hlgA, hlgB, hlgC, lukE, lukD	OXA, FOX, ERY, GEN	mecA, blaZ, msr(A), aac(6')-aph(2'’)	Wild type	Wild type
Saitama13	2	F	Purulent lymphadenitis	2014	Pus		834	t1379	IVc	tst, sec	tst, secd, seld, hlb, hlgA, hlgB, hlgC, lukE, lukD	OXA, FOX, ERY	mecA	Wild type	Wild type
Saitama14	12	F	Purulent lymphadenitis	2013	Pus		834	t9624	IVc	tst, sec	tst, secd, sel, hlb, hlgA, hlgB, hlgC, lukE, lukD	OXA, FOX, ERY	mecA, blaZ, msr(A)	Wild type	Wild type
