# Supplementary material for: Regional outbreak of community-associated methicillin-resistant Staphylococcus aureus ST834 in Japanese children
Source: BMC Infect Dis. 2019 Jan 9;19:35. doi: 10.1186/s12879-018-3646-z (PMC6327381; doi:10.1186/s12879-018-3646-z)
Supplement: Supplementary file 3 — Table S3. Summary of MRSA ST834 strains from previous reports and this study a Related to traveling to the Philippines. b ST, sequence type. c ST1558, ST1566 and ST2558 are single-locus variants of MRSA ST834. d SCCmec, staphylococcal cassette chromosome mec. e PVL, Panton-Valentine leukocidin genes (lukF-PV/lukS-PV). (XLSX 10 kb) [file 12879_2018_3646_MOESM3_ESM.xlsx]

## Sheet: Sheet1
Table 3 Summary of ST834-related MRSA strains from previous reports and this study
Country	Year	No. (%) of ST834-related isolates among tested MRSA strains	Community/Hospital	STb	SCCmec typed	Toxin genes	Reference
Kuwait	2005–2006	1/135 (0.7)	Community	ST834	Not assessed	Not assessed	28
Cambodia	2008	85/91 (93.4)	Community/Hospital	ST834	Not assessed	Not assessed	30
Saudi Arabia	2010–2011	1/107 (0.9)	Not assessed	ST834	atypical SCCmec	tst, sec, sel	27
Norway	2011	4a/179 (2.3)	Not assessed	ST834	IV	PVLe, tst, sec, sel	26
Japan	2011–2014	10/582 (1.7)	Community	ST834, ST1558c, ST1566c, ST2558c	IVc	tst, sec, sel	This study
